# Supplementary material for: Evaluation of the Unintended Effects of Herbicide-Resistant Soybean Seeds via TMT Quantitative Proteomics and Flavonoid-Targeted Metabolomics
Source: Int J Mol Sci. 2026 Jan 11;27(2):734. doi: 10.3390/ijms27020734 (PMC12840600; doi:10.3390/ijms27020734)
Supplement: Supplementary file 1 [file ijms-27-00734-s001.zip]

Archive with 11 entries (11 files):
- Sup 2revised.pdf
- Table S1 The DEP list of ZLD6010 vs ZH13.xlsx
- Table S10 The DEP list of JD12 vs ZH13.xlsx
- Table S2 The DEP list of ZLD8001 vs ZH13.xlsx
- Table S3 The DEP list of ZLD2426 vs ZH13.xlsx
- Table S4 The DEP list of FD3003 vs ZH13.xlsx
- Table S5 The DEP list of JY2812 vs ZH13.xlsx
- Table S6 The DEP list of ZLD2426 vs JD12.xlsx
- Table S7 The DEP list of ZLD2426 vs KS1.xlsx
- Table S8 The DEP list of JD12 vs KS1.xlsx
- Table S9 The DEP list of ZH13 vs KS1.xlsx
