# Supplementary material for: Evaluation of the Unintended Effects of Herbicide-Resistant Soybean Seeds via TMT Quantitative Proteomics and Flavonoid-Targeted Metabolomics
Source: Int J Mol Sci. 2026 Jan 11;27(2):734. doi: 10.3390/ijms27020734 (PMC12840600; doi:10.3390/ijms27020734)
Supplement: Supplementary file 1 [file ijms-27-00734-s001.zip › Table S1 The DEP list of ZLD6010 vs ZH13.xlsx]

## Sheet: Diff.A_vs_G
Accession	ZLD6010_1	ZLD6010_2	ZLD6010_3	ZH13_1	ZH13_2	ZH13_3	FC	pValue	FDR	Sig
O22443	7.746641509094198	7.614869825010691	7.40115325680803	0.5564007234876425	0.5441611990384493	0.4967231088792545	14.250846995595733	2.64829536219286e-07	0.0002449940508855914	up
I1MQ89	2.32332669381678	2.475111017795326	1.7276883731387276	0.8005974894500223	1.0379825738723927	0.9279219507805092	2.3589811435098555	0.006247756929595057	0.025882134075325677	up
I1KSW9	2.9230438837770514	2.888438100815644	1.2648565922593054	0.5964119819435276	0.6429997217949668	0.6482785146224058	3.7486757668302455	0.03417933612826226	0.08479230699765637	up
A0A0R0G058	2.3737949418245954	2.3345365391389983	2.4431276253138874	1.0152773772975456	1.0624236338932556	1.043221537305041	2.2914567712435523	2.618860337430827e-06	0.0005645239628759087	up
I1JPI7	2.102720998639259	2.1705101019068125	1.855590544603362	0.8360046179822872	0.992183685615325	0.9177695819382927	2.2319430598089176	0.00043879129344084574	0.0056406437923808206	up
A0A0R0I0B9	2.2781889924700223	2.3171387789267426	2.276686735186791	0.6381046016719769	0.7160961412556215	0.7335230700751683	3.2916300823812312	9.927730386422484e-07	0.00042771971748170205	up
C6TNR9	2.01903224224003	2.0079013444107057	1.2642640125416333	0.8430617771731276	0.8282477803830656	0.7114013704403657	2.2206628328352593	0.018634981827557108	0.054835347836792815	up
P26690	1.928928962308195	1.926936667356623	1.5796778687117508	0.6747117393972155	0.8417716863493804	0.8257486118842948	2.3206682391188225	0.0012781912986933603	0.009877893963912608	up
C6ZQJ7	2.1453906791010158	2.1962971767482498	2.3498265019749702	0.7315360862776087	0.5891300414673527	0.6010578977864005	3.4820371025824133	3.170466525109383e-05	0.0014995373867939302	up
I1LRP2	1.8707511513307	1.9219982572026242	2.1512991175989593	0.7268542710688575	0.5830442191312052	0.5533621688417483	3.1901325760771617	0.00017955103594734866	0.0034637270740589276	up
I1KBN9	1.8370902278835228	1.8123727807895198	1.4658624756038912	0.8160937830123677	0.7527865359933681	0.7916015675782542	2.167068306412493	0.0016294384206704496	0.011508465348177904	up
I1M5Q9	1.976464636924282	1.96342891548507	1.6734943163790736	0.9594466425770395	0.8320702173316172	0.8268079357347144	2.1438852346082267	0.0007607291430404295	0.007651691964044786	up
K7KLJ9	2.1085057349573346	2.1083012865504713	2.0223833406244816	0.9790961889269336	0.9791282933528092	1.090478714028471	2.0465063210113565	2.2414528989776966e-05	0.0012540111280137168	up
I1K5U0	1.7709501201758604	2.00119518275047	1.42004953114163	0.8268477607398318	0.8974859244537089	0.7914712507944403	2.0638304503639646	0.006550018986026234	0.026790821327338316	up
Q9LDM8	1.9572181488953877	1.9409319605265982	2.0555534613457933	0.9024373318169936	0.8675121422267211	0.8807756311090302	2.2460660138595183	7.778438479440305e-06	0.0008954628514292332	up
K7LEX4	1.7964971618382024	1.7676142032894981	1.8220825123237911	0.7854380119942594	0.7012160541643142	0.7295281525456594	2.430393057029721	3.539685713688721e-06	0.0006535776835632389	up
I1K3Q1	1.8340037779972715	1.818160292368189	1.703188119327956	0.8506954858229893	0.8003730206411546	0.7826237470531635	2.200505089315859	2.9387474666212496e-05	0.0014995373867939302	up
I1N520	1.6241262655384587	1.6079025182304227	1.4347915418183632	0.7311306045221988	0.6575014795569624	0.680099832298931	2.2558845293777123	0.0001767197313020561	0.0034637270740589276	up
I1KY39	1.5182034822530766	1.527740670632351	1.984977745742677	0.7342993494315364	0.7955311667741072	0.7916383990805802	2.16712869403544	0.004351346789051754	0.02075205492959194	up
K7MS29	1.851788363555313	1.915616260557425	1.269050570091263	0.9074992790929975	0.763285108551127	0.7300379205155147	2.097804230278382	0.01451136926579431	0.04608237388841914	up
C6SYA1	1.3113570305576197	1.3783652197727716	1.4441950524998584	0.5455196151078707	0.46224297021100685	0.4562656926811771	2.823659464062685	4.964721231885102e-05	0.0019200248421547292	up
Q39819	1.6347000792700412	1.5277585126385307	1.695855474743012	0.20843000335025672	0.4909169873223969	0.4567100713934683	4.202486387625828	0.0002642792960421555	0.004090790301011808	up
I1JQL0	1.4428083025373877	1.3721554380661125	1.3620400536582602	0.6744080587435265	0.6858116002640711	0.6512066898496107	2.0766377037046	1.228149067708657e-05	0.001048261551938088	up
I1JT75	1.2453042048286567	1.131209222316847	1.065523799780706	0.40712719536541664	0.5805399382006742	0.5463242201614897	2.243843955549098	0.001040488906976221	0.008965546081778438	up
P09887	1.2753881667458495	1.23115143882706	1.279302552166919	0.8124081416499677	0.41959544883270355	0.43700155165681837	2.2683226445226974	0.00544418065012535	0.023852893187413612	up
A0A0R4J3X4	1.104137573603502	1.142482276910051	1.5665813488536315	0.7194092029270941	0.5907334519477591	0.5949662369889875	2.0015660079338478	0.014513508670075847	0.04608237388841914	up
K7KYC3	1.3575065760104283	1.3707340547634295	1.4054436741189789	0.7164241401216858	0.5632836495855701	0.554471214923378	2.2536973187768425	0.00014816089357341314	0.0031906205588954598	up
I1JTG3	1.2626631590813011	1.2182022596409263	1.1748990200529865	0.633218668514342	0.5915214618339922	0.5554942402067221	2.053529860585373	5.0610678371543196e-05	0.0019200248421547292	up
A0A0R4J4R5	1.146219567804353	1.0985032783809245	1.065621975900109	0.5592573464130091	0.4773891185111155	0.45497128556128896	2.219298356437572	0.0001040343139331658	0.002838807193042245	up
I1MAE7	1.0103173607649816	1.0136935500890096	1.1493995801568195	2.6389435873079794	2.5724963855049725	2.58018119363446	0.4072850082440194	6.837674145393345e-06	0.0008416851269448473	down
Q42785	0.7438049049005035	0.657678507599264	0.7090809522236774	2.172038485118068	1.5342867360618777	1.4778429288084596	0.40711726619595956	0.01022960193888218	0.03607574490042351	down
A0A0R0GG96	0.8238762347881505	0.8361374441836275	0.622249081865504	1.315045058575335	2.358750482158507	2.397994129781394	0.3758797462830454	0.024990752535616455	0.0677672470681242	down
I1MFH9	0.7916015517259439	0.7657943322333995	0.8829736330222863	1.8846920948759778	1.6063032484572919	1.6090331048836477	0.4785011577405684	0.0008585594001149742	0.007971070070820195	down
Q9XET1	0.6785720947768785	0.6636858325290419	0.7656633413070643	1.435320993763156	1.392172302565232	1.5033444350471756	0.48672367780989695	8.227991176276398e-05	0.00250227731654994	down
P11828	0.7336574455538329	0.7192662522891156	0.696216205883212	1.5310203154283981	1.4278557675746273	1.6851826387101456	0.46277190546233077	0.00038729082532417016	0.00528910161302433	down
I1JAY8	0.6363951336268489	0.6385551326911514	0.6450246536251014	1.3447153539696546	1.374679024756786	1.6518524548364315	0.4392282094896452	0.001122258026135174	0.009452684559722679	down
I1M1B6	0.6394710754708779	0.6512519450237148	0.4614973264745149	1.534016043569089	1.3394613097644008	1.4634781684571108	0.40402082478486373	0.0005018011261474875	0.005869483760593915	down
I1KL58	0.555738425422767	0.5600354058809385	0.5485028490218651	1.368777062025808	1.0334835665209552	1.1161486946305956	0.47301963116179363	0.003599719049913354	0.018499550186930457	down
I1LY74	0.5220977679577089	0.6990020304020379	0.7002200599531131	1.4444649379173162	1.4842486958695977	1.456036023674809	0.4381823384245586	0.00016882076975896127	0.003356936075591653	down
I1L6Z9	0.5608764014384774	0.5761897721383379	0.45320633026783474	1.3380065698714738	1.1579882591854929	1.4103416662567587	0.4071007466336901	0.0007934404602294041	0.007769104506412916	down
A0A0R0L378	0.49252191418842867	0.5352830842082998	0.6058573327954402	1.1598591996702676	1.2851924486531017	1.3373589474568892	0.4319103624061118	0.00032429011743413953	0.00467075217562442	down
C6SYE0	0.5797971101318554	0.5724519550657834	0.5427887458524047	1.9653056587337097	2.3838837489191085	2.2869131884522718	0.2554267036264489	0.00020399387540839884	0.003687581593921056	down
I1JU53	0.5435656557108303	0.5930618203770078	0.7228772682791262	1.6350483416204435	1.2524659733211057	1.26221955394977	0.4481021682635678	0.005057379170129157	0.02292984061590356	down
C6T1V2	0.6014694193035003	0.5877893620499789	0.7497289588118968	1.7015995314778458	1.472249085363599	1.4941823862296268	0.41537593449780585	0.0005298953032177888	0.006060970614238868	down
A0A0R0IWP6	0.7080416928531332	0.6554402164751117	0.708344783014514	1.4676782998462958	1.5113383142722265	1.4099932853485917	0.4720487626592747	2.2800202327522122e-05	0.0012540111280137168	down
C6SVF6	0.5552216226398148	0.5457555361827718	0.4657057822161987	1.278200412871562	1.0683550634384045	1.132461806960663	0.45032341419297134	0.0007325010773075409	0.007500705688578919	down
A0A0R0GMV1	0.49620938896671707	0.5033563569248185	0.5662176853941401	1.0706747290147147	1.054398630260519	1.0861013669951796	0.4876045574462525	2.190354764540622e-05	0.0012540111280137168	down
A0A0R0IAF2	0.5316391059779002	0.5277330758076089	0.6520502403853118	1.3068611372645953	1.131682287066762	1.1465443174956742	0.4773725346255113	0.0008419037808924249	0.007895215947297923	down
I1LHR9	0.5380071617752405	0.4981859065337448	0.4093679153798667	1.204585429517569	1.135294191439429	1.102041814870711	0.41998662974747	0.00016425496005997053	0.003339841260660452	down
C6SWA9	0.457237397141269	0.45866670548982624	0.47643566785833236	1.1627249903013874	1.3375633806647536	1.344404051441517	0.3621459449849838	0.00016556866925252796	0.003339841260660452	down
I1MFN6	0.4402351124117707	0.37991555153812084	0.33366063232685667	1.4119372411649604	1.539337839901158	1.5728417856825105	0.25503569652610764	4.164291142449444e-05	0.001737511539508451	down
A0A0R0K5I7	0.43040029719264533	0.39507538487837096	0.5216762691910789	0.991300340669007	1.0391305845204386	1.0881872912541426	0.43197078249557624	0.00023014123358132912	0.003939835025216793	down
Q9S7N8	0.45231866283066335	0.4494375965127797	0.4552374753360173	0.9741604462766781	0.9802555295671893	0.9890059623635354	0.4610258954262922	3.500538306667482e-08	9.048891522735441e-05	down
K7MF41	0.4201420759678729	0.4107769714471759	0.5589751876580641	1.040416849287855	1.0647720059043755	1.1284969344350815	0.4298173432717162	0.0003558364710526324	0.005080018741757223	down
A0A0R0GEJ0	0.3762767475722171	0.37083150704773044	0.8461749078195735	1.0026692722659871	1.0681462038977731	1.138333371675725	0.496481540116837	0.029439787307774863	0.07625435890841485	down
I1N8I7	0.3936210062747951	0.3846859736486168	0.6116700853067866	0.9895374360124503	1.0161063901657283	1.0324649925191707	0.45751391677477155	0.0018729872285336696	0.012414543553229579	down
C6SYN8	0.3463166006203297	0.368666293843245	0.5150624334747099	1.8422073142484183	1.99693595809481	2.064770982311768	0.2083440366649031	5.088782115516194e-05	0.0019200248421547292	down
C6TMA8	0.29920751735756	0.3103133102562616	0.3041113775817314	0.9494589965885476	1.0219372702943694	1.0430037993335057	0.303089233388425	1.6311103274906324e-05	0.001102251736474527	down
I1NBC5	0.2705474652176261	0.28522501610857026	0.3385447686834844	1.0185402249863529	1.026843084531026	1.0496667240788837	0.28895082157057655	5.4260242248154725e-06	0.0007382248747972631	down
K7L8B5	0.29208720733396665	0.30212583386630687	0.5180158308582682	1.7020085164811927	1.021084784178739	1.0311251171491969	0.29626109839065035	0.02056652837547914	0.058940660588263395	down
K7MNK9	0.244811980081866	0.2597534399936993	0.3043912417697759	1.1425564849049792	1.1489597597594798	1.1608833997208747	0.23431721271346848	1.2096364134898363e-06	0.00044670144698160383	down
A0A0R0JI98	0.2496319305742262	0.2621529405931095	0.3851052557470725	1.045425510641701	0.9355553213585166	0.8845459200737307	0.3129931089511821	0.0005162031780062269	0.005968871930855344	down
Q04672	0.15297782328425877	0.1516294235457202	0.1814998553281185	1.2947443453714598	1.692931556653973	1.8328989401940272	0.10084006950803548	0.0008634041082513172	0.007971070070820195	down
A0A0R4J4U4	0.16844735839786162	0.1703164453017821	0.25610456784372465	1.0137923212690376	1.1685454345352868	1.1947228585931582	0.17614974661907326	0.00012729011344601952	0.0030751863855884155	down
I1M4I4	0.6096396392986252	0.6448502685888351	0.5638185662316929	1.3943446623094125	1.49387170238001	1.5240449924399546	0.41210352854123466	4.5844070341646065e-05	0.0018231834128177706	down
