# Supplementary material for: Evaluation of the Unintended Effects of Herbicide-Resistant Soybean Seeds via TMT Quantitative Proteomics and Flavonoid-Targeted Metabolomics
Source: Int J Mol Sci. 2026 Jan 11;27(2):734. doi: 10.3390/ijms27020734 (PMC12840600; doi:10.3390/ijms27020734)
Supplement: Supplementary file 1 [file ijms-27-00734-s001.zip › Table S10 The DEP list of JD12 vs ZH13.xlsx]

## Sheet: Diff.F_vs_G
Accession	JD12_1	JD12_2	JD12_3	ZH13_1	ZH13_2	ZH13_3	FC	pValue	FDR	Sig
P26690	2.088065181585479	1.5793715325138469	1.676456704495763	0.6747117393972155	0.8417716863493804	0.8257486118842948	2.281538862392261	0.0037140650880230965	0.03779865453755789	up
C6SYA1	1.7628879303653164	1.5976160182449608	1.5754006658266557	0.5455196151078707	0.46224297021100685	0.4562656926811771	3.3714544238036552	6.131625688869792e-05	0.004575248401364627	up
I1MJ34	1.3689387611944217	1.7985256870846684	1.4220781258781787	0.6293481936152383	0.7778859850232142	0.7879134914579574	2.0907671208997516	0.005260799809197265	0.04601599776981541	up
C6T3N0	1.8322734227369504	1.7277926527382044	1.6828858933079947	0.6305152715983693	0.8356947974275087	0.865151037064588	2.2488802592984936	0.0003520553140336216	0.010225426817718111	up
P24337	1.4521416909206626	1.5237948503203895	1.5288685363114471	0.6250912830418093	0.7726906348384464	0.7675483032411223	2.0804240543133217	0.0001370069402193881	0.006213384920475759	up
P25974	1.4083950404487589	1.5273602786297493	1.5026203652650396	0.590378654353434	0.6095041150871896	0.6299696318566698	2.4255375358126776	2.1616761410458322e-05	0.0036253718802675586	up
F7J077	1.3379199017172974	1.285358192182855	1.2932928152498269	0.6113631799416994	0.619876437187111	0.6251661730985305	2.1097601234428085	2.1641469160810565e-06	0.0007991885397242187	up
Q43448	2.1504649624812386	1.9617351182948715	1.9528560686331877	0.9577201320978836	0.9345209321519505	0.9397973042375758	2.141586857330835	7.668202511630229e-05	0.005149600132041921	up
I1M5K0	1.6385070345823252	1.5385555942602778	1.509859548969198	0.31299389155302837	0.9305799463998449	0.622172124604103	2.512090215855778	0.006730671252722592	0.051259959190664194	up
I1JKR6	1.5425731471691788	1.3285095848041377	1.3532431635691156	0.6063950997080405	0.6116661651676734	0.5548110589276579	2.38275810323437	0.0003078930238534555	0.009363570196013912	up
I1JUQ4	1.483309201663545	1.3585790738050723	1.3282168280853814	0.3169504306489012	0.3141652078663043	0.33401099515618465	4.320785436923142	2.3841904048181237e-05	0.0036253718802675586	up
A0A0R0JF58	1.9117451665143552	1.7616632592697474	1.725894557419678	0.34462709350976944	0.5001519870152138	0.4977256498024795	4.021813004626647	6.0886328681728115e-05	0.004575248401364627	up
I1KIY3	1.7027926524119277	1.4836372233317974	1.3580773775917607	0.37103692031925795	0.7442465755981834	0.7936369000675214	2.380668813059968	0.006272594115766087	0.049975048046132016	up
I1K3L8	0.4072477297109234	0.4624712842431846	0.46551809384145915	0.8903055274688901	1.3559223128690325	1.3744250168718115	0.3687835206672012	0.008801378873687947	0.06003051289837293	down
I1KJ35	0.5842113263097104	0.5259437722158985	0.5331707171984607	1.2643403536541675	1.1724328096688197	1.1994368319603064	0.45193369410889583	3.536340996738042e-05	0.0038621860043151013	down
A0A0R0IIZ3	0.18770731601760995	0.3025077599806229	0.32828203697504793	1.3896145539151856	1.388299909333698	1.3571599509819996	0.19794011690730837	1.5569475407404554e-05	0.0028747924234386268	down
A0A0R0ENW6	0.8600383656695395	0.8914883063880218	0.8720546392171985	1.7485473314639457	1.809023157379502	1.7903207801274086	0.49058239581217955	1.431909817577812e-06	0.000616914479739774	down
I1MAE7	0.4746406137542876	0.5442599131156095	0.5853193281713629	2.6389435873079794	2.5724963855049725	2.58018119363446	0.20589038157417291	7.284341066338475e-07	0.00047075054141212393	down
C6TBN2	0.5039166708892356	0.3891796533786664	0.3895434769545725	1.0156970659862932	0.8918366424570406	0.8805702926014343	0.46004015658735803	0.0009637411774170813	0.01890799474022693	down
I1JD52	0.6643862223675318	0.579284943430868	0.5965449982863381	1.2384156517269937	1.4340724067523223	1.471390160854526	0.4440806574621216	0.0005615598116386769	0.013441038084129444	down
C6T3V8	0.5065518872258202	0.5858584403015241	0.5957385471295177	1.6304903529097705	1.2323789269841132	1.223023669344133	0.41316522376624837	0.0043279773930899644	0.04154378662689136	down
C6T1W3	0.4869046263551681	0.8053499708499476	0.8485024760638903	1.6564029730215957	1.4115712255008759	1.428858756007821	0.4760588385015104	0.004789979803104026	0.04362878930438949	down
P11828	0.7036710178330149	0.8136642256831406	0.8019408861446243	1.5310203154283981	1.4278557675746273	1.6851826387101456	0.4994071497884096	0.0007158859787363082	0.016376683672861565	down
C6T0C4	0.1808210670595853	0.1862493998767435	0.17358156328656985	1.2415593480520375	1.233625805265815	1.2291890995728159	0.14594962423167873	3.420457359331454e-09	8.841882273871808e-06	down
C6SYE0	0.6422377158686565	1.19201247053151	1.1548548644859846	1.9653056587337097	2.3838837489191085	2.2869131884522718	0.4504308074803634	0.005058374741827456	0.04544509229652807	down
C6SYN8	0.5590638711849708	0.5220613265929718	0.5532340200321639	1.8422073142484183	1.99693595809481	2.064770982311768	0.27682638116254493	2.8792062689728647e-05	0.0038621860043151013	down
A0A0R0JI98	0.25928150851981363	0.28441264414786227	0.3330904758628413	1.045425510641701	0.9355553213585166	0.8845459200737307	0.30597677299503045	0.00022106638418065575	0.007722386528472907	down
