# Supplementary material for: Evaluation of the Unintended Effects of Herbicide-Resistant Soybean Seeds via TMT Quantitative Proteomics and Flavonoid-Targeted Metabolomics
Source: Int J Mol Sci. 2026 Jan 11;27(2):734. doi: 10.3390/ijms27020734 (PMC12840600; doi:10.3390/ijms27020734)
Supplement: Supplementary file 1 [file ijms-27-00734-s001.zip › Table S2 The DEP list of ZLD8001 vs ZH13.xlsx]

## Sheet: Diff.D_vs_G
Accession	ZLD8001_1	ZLD8001_2	ZLD8001_3	ZH13_1	ZH13_2	ZH13_3	FC	pValue	FDR	Sig
I1KSW9	1.6546932061473507	1.6358667704882446	1.430658703001833	0.5964119819435276	0.6429997217949668	0.6482785146224058	2.5010558584855667	0.00021271678645659432	0.004613866769969639	up
I1LRP2	1.29367679520094	1.2609746015316168	1.1867261078803648	0.7268542710688575	0.5830442191312052	0.5533621688417483	2.007973219665862	0.0005487553370963796	0.007164305789869401	up
K7LEX4	1.992673680942598	1.9691743420986074	1.9655920157587887	0.7854380119942594	0.7012160541643142	0.7295281525456594	2.6746176324190865	1.196422843626074e-06	0.0006079116583421027	up
I1KY39	1.6285418316658657	1.657331643239393	1.5515478343501898	0.7342993494315364	0.7955311667741072	0.7916383990805802	2.08377604257476	2.3091119084304032e-05	0.0018697121798329445	up
I1JQL0	1.3691890863955152	1.376772046598051	1.3404347751994934	0.6744080587435265	0.6858116002640711	0.6512066898496107	2.031591119662296	1.3365455792516568e-06	0.0006079116583421027	up
I1KTS3	1.7329679342291964	1.6810487320524858	1.0142463289646675	0.8201584740747644	0.6206301953054556	0.655551055451634	2.1123785151767507	0.031485916037425586	0.08723589813155963	up
P24095	2.1037445270505044	2.1190138849884703	1.6959275057064618	1.0695646229868256	0.7458406574954877	0.770225717605604	2.2890682862799543	0.003041143718498779	0.01858476716860365	up
I1J5P9	1.8733753184806403	1.8508314689993648	1.7630049226502273	0.8014385066308866	0.8387735058419516	0.8754774440707666	2.1811959722839984	1.5596385121304653e-05	0.0015506405976374049	up
A0A0R0JS40	1.7383463318488759	1.6494308417989547	1.7871268322833178	0.7817635659347154	0.8470065601220621	0.790176505964141	2.139321280357374	3.4656131860771686e-05	0.0022102956736626727	up
K7KYC3	1.5893764229698082	1.4910383139460823	1.5611653629628104	0.7164241401216858	0.5632836495855701	0.554471214923378	2.5306036587270935	9.970810010917734e-05	0.003262323973253407	up
K7KZ11	1.8307300939439144	1.7904631863920253	1.7660311347847866	0.6425882929977514	0.6361808512988477	0.6943634235633519	2.730290150227301	1.7220215651156149e-06	0.0006079116583421027	up
I1JTG3	1.3326051907586844	1.372816835781445	1.119990861380202	0.633218668514342	0.5915214618339922	0.5554942402067221	2.148825430624403	0.0011216475795277816	0.010222985440391229	up
A0A0R4J4R5	1.1737011349544582	1.1716960134667402	1.0300616115554517	0.5592573464130091	0.4773891185111155	0.45497128556128896	2.2629515898950534	0.00038969783029175147	0.005960762670438921	up
K7KXQ8	3.0984062835994868	2.9530276921141505	2.4926922366802757	0.7841628646288715	0.8521800406712795	0.8629621406970691	3.4186007930795883	0.0003968749796309686	0.006007349732367496	up
C6TCB6	1.6895612462204903	1.8936572408070267	1.5314482028578775	1.0738460556145273	0.7206886885520717	0.7045654685216282	2.0466032790192354	0.005475330428840703	0.026210609552876327	up
I1KV08	1.5649223986679608	1.4433076744983615	1.3044908280168979	0.7663018213486967	0.6712585823868197	0.7068054606294542	2.0111870706636075	0.0008386521629332288	0.008621198772075078	up
I1JUQ4	1.361866812316241	1.2698666434678376	1.2980759495788226	0.3169504306489012	0.3141652078663043	0.33401099515618465	4.07180702330606	3.79731471070999e-06	0.000727998592189022	up
A0A0R0JF58	1.8621349968989107	1.8494156441458813	1.7181217550732926	0.34462709350976944	0.5001519870152138	0.4977256498024795	4.0444344615409165	3.887793341959234e-05	0.0022102956736626727	up
I1MVB9	0.27245360550515973	0.27194693215305776	0.37219139674530594	0.9424864827789453	0.8741633524458181	0.9308947172334046	0.3336040296720461	0.00010191661311556016	0.003262323973253407	down
A0A0R0K666	0.33505855642050497	0.3656979453750888	0.7800601724885445	0.9645063787566402	1.0059945160268102	1.0577951419851501	0.488993366667108	0.02417199433621275	0.07334729059686898	down
C6ZS00	0.33206521370487996	0.3502385563203604	0.5262799997025696	1.230510387330285	1.2910267880431847	1.3279357179898883	0.31396084690230075	0.0002069678053556552	0.004590216198737458	down
I1KV21	0.44041474342286674	0.3228499702862569	0.5675614398233678	1.6758947169405471	1.554378305492859	1.516735365046751	0.2803504954915259	0.00018319064980087363	0.004254386269325255	down
K7LCS7	0.6887579731056988	0.6770826960081906	0.7649004827292568	1.3995251718622952	1.4851915578355426	1.442907635296525	0.49235815591539245	3.848593555881199e-05	0.0022102956736626727	down
I1MAE7	0.786545526907809	0.7919737355284608	1.0759544635840752	2.6389435873079794	2.5724963855049725	2.58018119363446	0.34068310937024826	6.261475936031536e-05	0.0029154024247535536	down
Q3S3F6	0.4302793352022632	0.4430996552112018	0.4118343480595263	1.0426668490349793	0.9300460628938316	0.9117336929373765	0.44556669425073786	0.00022046230478286381	0.004613866769969639	down
A0A0R0GG96	0.6996823877996731	0.690690995348651	0.7698700253259694	1.315045058575335	2.358750482158507	2.397994129781394	0.35578363640698724	0.021436555045717454	0.06660275816487934	down
C6SYY9	0.5330209266301227	0.5873698142361656	0.49316584476721187	1.6463790427036349	1.1423839656873553	1.1821525481519537	0.4063437166209228	0.008714976298282773	0.035930165440288625	down
K7K4G2	0.2396951386300101	0.2601576461761717	0.24741398753877386	1.073406180359436	0.9735862999397322	1.070423132026625	0.2397071373449132	1.8772519743098673e-05	0.0016733435702037957	down
I1K3K3	0.5793873535897814	0.5781802072289953	0.6765293221270623	1.409998237601506	1.411857611828296	1.430480797822403	0.4313150710047861	1.7141068446972663e-05	0.0015936756765611683	down
K7N277	0.4117449116736644	0.4218084115056737	0.2540503512920285	1.00472034547789	0.8989266824462465	0.9178341163981313	0.38547260067995737	0.0008002471224997212	0.008443423721068486	down
A0A0R0L378	0.5489887183069333	0.617051297048929	0.7131457142169136	1.1598591996702676	1.2851924486531017	1.3373589474568892	0.4968222465507149	0.0008677603345281657	0.008831340412422473	down
C6SYE0	0.935451652585097	0.8963125595104524	1.0488376172448608	1.9653056587337097	2.3838837489191085	2.2869131884522718	0.4340803638314926	0.0007418714606942486	0.008195460367071078	down
A0A0R0JVM8	0.5328860726423236	0.512198390602397	0.497587979623687	1.3700139196471308	1.2739368495257315	1.2424849383242786	0.3969375950031826	3.9332147384326086e-05	0.0022102956736626727	down
A0A0R0GEJ0	0.30424434317314153	0.36593147481827726	0.8162399045731353	1.0026692722659871	1.0681462038977731	1.138333371675725	0.46318067283331604	0.025861502885246843	0.0767293174796741	down
K7L8B5	0.41182190197594615	0.4340852404037835	0.5034827878807565	1.7020085164811927	1.021084784178739	1.0311251171491969	0.35943298446869737	0.02420318718728404	0.07334729059686898	down
K7MNK9	0.3855811036822746	0.4085129058565011	0.34370858870525156	1.1425564849049792	1.1489597597594798	1.1608833997208747	0.3295686234050119	2.5481637453677128e-06	0.0006587003281775537	down
A0A0R0JI98	0.2548327670430571	0.26596175694633745	0.7607998147562447	1.045425510641701	0.9355553213585166	0.8845459200737307	0.4472456374096229	0.0382550121714108	0.10030411096643689	down
Q04672	0.19132151570552672	0.2966208515718297	0.21474677823995877	1.2947443453714598	1.692931556653973	1.8328989401940272	0.14576874512206253	0.0011231442418070054	0.010222985440391229	down
