# Supplementary material for: Evaluation of the Unintended Effects of Herbicide-Resistant Soybean Seeds via TMT Quantitative Proteomics and Flavonoid-Targeted Metabolomics
Source: Int J Mol Sci. 2026 Jan 11;27(2):734. doi: 10.3390/ijms27020734 (PMC12840600; doi:10.3390/ijms27020734)
Supplement: Supplementary file 1 [file ijms-27-00734-s001.zip › Table S3 The DEP list of ZLD2426 vs ZH13.xlsx]

## Sheet: Diff.E_vs_G
Accession	ZLD2426_1	ZLD2426_2	ZLD2426_3	ZH13_1	ZH13_2	ZH13_3	FC	pValue	FDR	Sig
C6SYA1	1.0985185763633762	1.037463647217155	1.0977210904020713	0.5455196151078707	0.46224297021100685	0.4562656926811771	2.2087710753784235	7.425840193391987e-05	0.004570427833313877	up
I1JT75	0.9553435623480968	1.1901044753591827	0.9698753190494009	0.40712719536541664	0.5805399382006742	0.5463242201614897	2.0308610926564103	0.0047100670219882255	0.03769511842674787	up
A0A0R4J4R5	1.343179697091659	1.2573466941969225	1.3059498374366025	0.5592573464130091	0.4773891185111155	0.45497128556128896	2.618952628750837	3.6979698718426955e-05	0.0036766354302743723	up
F7J077	1.5065236349127509	1.4745490369476912	1.526261688842492	0.6113631799416994	0.619876437187111	0.6251661730985305	2.427989820130303	5.807371083855928e-07	0.0005004018083922525	up
I1M5K0	1.6941735648919733	1.2701717469398646	1.434523713718777	0.31299389155302837	0.9305799463998449	0.622172124604103	2.3576998765266155	0.017629910989945517	0.08408361606828259	up
I1JKR6	2.390678100366054	1.9624870048254264	2.040928679654873	0.6063950997080405	0.6116661651676734	0.5548110589276579	3.6066295914242716	0.0003162189605672513	0.009836075618575498	up
I1JUQ4	1.446358636242571	1.2457829772492612	1.338937213778681	0.3169504306489012	0.3141652078663043	0.33401099515618465	4.176735659999442	6.210518184199375e-05	0.004570427833313877	up
A0A0R0JF58	1.6259923324122025	1.5025904235134038	1.5898157163808215	0.34462709350976944	0.5001519870152138	0.4977256498024795	3.5146233497110426	5.827159197755348e-05	0.004570427833313877	up
I1KN68	0.6361653108197184	0.5704842022175016	0.5421930927770372	1.264635933662612	1.2121402235524859	1.2190008808393686	0.47320024660764815	3.6413016230294044e-05	0.0036766354302743723	down
A0A0R0IIZ3	0.1786722256540706	0.3981418594060432	0.3708133562112782	1.3896145539151856	1.388299909333698	1.3571599509819996	0.22916817119666005	0.00010900673377985164	0.005357833365338697	down
A0A0R4J2M7	0.367673616423587	0.5715868537023546	0.5313425328082141	1.0864281590322213	1.047920714497332	1.0273795298703081	0.4651262902129073	0.000956460852435846	0.015592976210305852	down
A0A0R0JS40	0.36913028802739745	0.34278335978672075	0.35901817550474474	0.7817635659347154	0.8470065601220621	0.790176505964141	0.4427265195281091	3.32045444684166e-05	0.0036766354302743723	down
K7L505	0.5756600651559077	0.35711850451122146	0.3247647668656106	1.58793163337026	1.9710451954394659	1.8748136865301839	0.23143022039267452	0.0005659793355498699	0.01283382967014398	down
P24337	0.3453642701404709	0.2745933131639847	0.2749990939629657	0.6250912830418093	0.7726906348384464	0.7675483032411223	0.4133118674175907	0.0014065499682685526	0.019237733692985228	down
I1MAE7	0.6533040539025452	0.8443311669700815	0.8739176442548638	2.6389435873079794	2.5724963855049725	2.58018119363446	0.30437219860482506	1.5183869967635698e-05	0.0027587958987443815	down
A0A0R0GGZ9	0.7396036255011129	0.7320596255465274	0.801096893995487	1.5566683331480982	1.4127914196169564	1.6351959685107835	0.49357873478832004	0.000347658221140616	0.009985516684983249	down
A0A0R0GG96	0.9626100665598216	0.8337257054025714	0.7791717624703665	1.315045058575335	2.358750482158507	2.397994129781394	0.4241760130360723	0.031423114443658806	0.11687590048468778	down
I1KQ93	0.5604784508689479	0.5120303453486771	0.5389769487504399	1.1755954158056494	1.311892367719198	1.4224289086863007	0.41215347328966556	0.0004597290514818239	0.011537860175538978	down
I1N8P5	0.8190917154968583	0.5596225970593836	0.5808748739756592	1.2891340541958074	1.3453687141914101	1.3792761368361075	0.4882155277615796	0.0014227770048478136	0.019264641386211496	down
I1JD52	0.7161066721557826	0.579885875613046	0.6045055637839917	1.2384156517269937	1.4340724067523223	1.471390160854526	0.4586278869600417	0.000860909370611884	0.015083888710476596	down
I1MFH9	0.7939194767558567	0.8284785254189657	0.8689129523905827	1.8846920948759778	1.6063032484572919	1.6090331048836477	0.48848961919740314	0.0007860526541892633	0.014724247181733664	down
C6TKC0	0.3789722165183982	0.482018607774214	0.49312544285881504	1.028318967264503	0.9220614696478263	0.8900928217464339	0.47672206137607664	0.0008630265229587693	0.015083888710476596	down
C6SYE0	0.967833069251352	0.9229102501227434	0.9643531465323133	1.9653056587337097	2.3838837489191085	2.2869131884522718	0.4302369387088956	0.000584545246454052	0.012887343622424767	down
C6SYN8	0.5332794168297124	0.460349772773268	0.4487705196033602	1.8422073142484183	1.99693595809481	2.064770982311768	0.24431244204962277	3.065771464552799e-05	0.0036022814708495388	down
A0A0R0JI98	0.2708399752618517	0.34365065011069096	0.308505984557034	1.045425510641701	0.9355553213585166	0.8845459200737307	0.32210364438634204	0.00023763697637823564	0.008329735078685545	down
Q04672	0.21392233324663618	0.337298158030184	0.23502305241644683	1.2947443453714598	1.692931556653973	1.8328989401940272	0.16310161535242743	0.0012518463224236104	0.017800107340812197	down
