# Supplementary material for: Evaluation of the Unintended Effects of Herbicide-Resistant Soybean Seeds via TMT Quantitative Proteomics and Flavonoid-Targeted Metabolomics
Source: Int J Mol Sci. 2026 Jan 11;27(2):734. doi: 10.3390/ijms27020734 (PMC12840600; doi:10.3390/ijms27020734)
Supplement: Supplementary file 1 [file ijms-27-00734-s001.zip › Table S4 The DEP list of FD3003 vs ZH13.xlsx]

## Sheet: Diff.B_vs_G
Accession	FD3003_1	FD3003_2	FD3003_3	ZH13_1	ZH13_2	ZH13_3	FC	pValue	FDR	Sig
I1K3Q1	2.497233174922729	2.521507692756891	2.432963082377049	0.8506954858229893	0.8003730206411546	0.7826237470531635	3.061892455501328	9.476772401981075e-07	0.0005493845739040191	up
C6SYA1	1.4490901170575936	1.3903457631481724	1.4310048549613272	0.5455196151078707	0.46224297021100685	0.4562656926811771	2.916911373461144	9.94610267444975e-06	0.001631984124141644	up
Q39819	0.7943479600301515	0.7571079000341121	0.9261035845156484	0.20843000335025672	0.4909169873223969	0.4567100713934683	2.143111725083865	0.012761859144290072	0.061828640789064596	up
Q9M507	1.25571009253707	1.197261670886826	0.9839801147141645	0.5991440878786353	0.4988028990260433	0.543339405733901	2.0940598140296025	0.0023925412628473474	0.02307731031515072	up
I1JLZ4	1.6046264121027805	1.5521123996777266	1.688496376513669	0.7561996256882092	0.677619958925484	0.6657819559875685	2.307692719117861	4.763164262722139e-05	0.003596602963028658	up
P24337	2.243449423261709	2.2583889841383673	2.507264916194524	0.6250912830418093	0.7726906348384464	0.7675483032411223	3.2369673942687296	8.03781980074748e-05	0.004532529357710813	up
A0A0R4J4R5	1.2610305286839616	1.2596273792675852	1.2363577076217391	0.5592573464130091	0.4773891185111155	0.45497128556128896	2.5187522837876184	2.0806065591557915e-05	0.0026891839777088604	up
I1MFL4	1.2428893988542564	1.2484479708201623	1.6663108343772308	0.8563739060161037	0.5980348526507597	0.5987829987387657	2.024968290981826	0.013005496134085857	0.062059140816466685	up
I1LA46	1.216685392864366	1.1552783701395941	0.8348743204208148	0.7726313036399148	0.34354541731467086	0.31852949104671174	2.23518798245914	0.03535494038272245	0.11481472473534866	up
I1L3Q3	1.410786551757025	1.3350719969110736	1.033347516135253	0.7420907219832725	0.469351788680765	0.47778175198190603	2.2372435373878248	0.008823741207382437	0.049149941524598936	up
I1M5K0	1.8546805902278565	1.5669180328046695	1.4359158284576188	0.31299389155302837	0.9305799463998449	0.622172124604103	2.6035240321962134	0.010060746166963525	0.053184108060533156	up
EPSPS	5.396364709176325	5.342941099334011	6.214502402763563	0.38860901430995737	0.2679122606797018	0.26138624896855306	18.47006127389116	4.762012263329292e-05	0.003596602963028658	up
I1JUQ4	1.069812505562975	1.0306603264343337	0.8842932217574967	0.3169504306489012	0.3141652078663043	0.33401099515618465	3.0926159838741634	0.0002900761979808221	0.007893126018741318	up
A0A0R0JI98	5.27124849266614	5.367570312318352	4.847465927565183	1.045425510641701	0.9355553213585166	0.8845459200737307	5.404341355857645	1.4623268157727249e-05	0.0021000637882069412	up
I1KIY3	1.6396095759410085	1.5887548667866715	1.3294141623815885	0.37103692031925795	0.7442465755981834	0.7936369000675214	2.387621094465571	0.005801974691204393	0.03806625527097299	up
I1J9Y8	0.3542463512725217	0.31016185151732745	0.7924154779270366	1.016233139408296	1.2209610491994574	1.188277269370185	0.4252914375695459	0.01694693302504155	0.07267419417991687	down
K7L505	0.5987993725494695	0.6127462210464468	0.23620483425075903	1.58793163337026	1.9710451954394659	1.8748136865301839	0.2664347150961361	0.001402361495122925	0.017544398317978608	down
A0A0R0ENW6	0.7541111486046883	0.7614348500877853	0.723771544137053	1.7485473314639457	1.809023157379502	1.7903207801274086	0.4187290709933336	1.0626394079381414e-06	0.0005493845739040191	down
I1MAE7	0.6639839347615393	0.6704805863155597	0.7786258921801045	2.6389435873079794	2.5724963855049725	2.58018119363446	0.27120035331757103	1.5474883931333695e-06	0.0006667095827082934	down
A0A0R0HV03	0.7452399848677799	0.6967122624157793	0.7021218801027015	1.4926487676996225	1.486999600573752	1.3793116052034964	0.49187745251903886	5.0413412115775947e-05	0.0036199630644244674	down
Q42785	0.5712451143764684	0.6253677018199086	1.034511428749527	2.172038485118068	1.5342867360618777	1.4778429288084596	0.43037266161030946	0.020908895043637594	0.08164576085770874	down
I1KQ93	0.4599051100134246	0.4672675941880826	0.5551564448253828	1.1755954158056494	1.311892367719198	1.4224289086863007	0.3791203919970476	0.0004793224760717558	0.009386731823071886	down
Q43453	0.8143598264483958	0.823146067761341	0.8352342012545139	1.735085741830153	1.6304320216299912	1.675542066241295	0.4905198864919444	1.0101255700683289e-05	0.001631984124141644	down
P11828	0.7263508862190964	0.7239513278746401	0.767114568365322	1.5310203154283981	1.4278557675746273	1.6851826387101456	0.4774738898308038	0.00044285364079298784	0.00908552905912598	down
C6SYE0	0.7404653330428005	0.7519236760932009	0.7127208114650719	1.9653056587337097	2.3838837489191085	2.2869131884522718	0.3322898928499558	0.0003127520986405812	0.008027593407988963	down
C6T1V2	0.5852049655723175	0.5915837050040139	0.7297084759629691	1.7015995314778458	1.472249085363599	1.4941823862296268	0.4084156993141277	0.00045064334256271997	0.009172543626178198	down
I1MFN6	0.7297867352946659	0.6673803737521231	0.6572883520641174	1.4119372411649604	1.539337839901158	1.5728417856825105	0.454111934245278	0.00010800346328894807	0.005267716086828882	down
K7MNK9	0.5555632008826621	0.550904462395238	0.5567192398510736	1.1425564849049792	1.1489597597594798	1.1608833997208747	0.48174808088450255	4.851559659272518e-08	0.0001254128171921946	down
Q04672	0.17334794738615808	0.18618612055131945	0.18837449061489148	1.2947443453714598	1.692931556653973	1.8328989401940272	0.1136604194490847	0.0009074529593959215	0.014069970892810903	down
