# Supplementary material for: Evaluation of the Unintended Effects of Herbicide-Resistant Soybean Seeds via TMT Quantitative Proteomics and Flavonoid-Targeted Metabolomics
Source: Int J Mol Sci. 2026 Jan 11;27(2):734. doi: 10.3390/ijms27020734 (PMC12840600; doi:10.3390/ijms27020734)
Supplement: Supplementary file 1 [file ijms-27-00734-s001.zip › Table S5 The DEP list of JY2812 vs ZH13.xlsx]

## Sheet: Diff.C_vs_G
Accession	JY2812_1	JY2812_2	JY2812_3	ZH13_1	ZH13_2	ZH13_3	FC	pValue	FDR	Sig
K7MS29	1.7702807022219202	1.6774322454891475	1.5554538963322109	0.9074992790929975	0.763285108551127	0.7300379205155147	2.0839388350562595	0.0004665626777358141	0.006779436597905975	up
Q39819	2.428387090565948	2.371100564631623	2.920000318329775	0.20843000335025672	0.4909169873223969	0.4567100713934683	6.677428153702867	0.0003639470116043872	0.006030788621777826	up
A0A0R0H093	1.6518434230846502	1.6808234742939931	1.2605257143133743	0.5604259972706352	0.8197949737227674	0.8180225307330785	2.0894830841463032	0.007646605608425632	0.03361645492819772	up
I1JT75	1.8179850762119563	1.7044869272846843	1.5812785826795686	0.40712719536541664	0.5805399382006742	0.5463242201614897	3.3271051846375514	0.00016187829925557462	0.004295554686075321	up
P09887	2.21166250921836	2.1908873431287996	2.5079133037746457	0.8124081416499677	0.41959544883270355	0.43700155165681837	4.1404684633046225	0.0004398483293342862	0.006610511228657731	up
Q9M507	1.386086015525329	1.3907514161064742	1.1082940067853622	0.5991440878786353	0.4988028990260433	0.543339405733901	2.3671258446073606	0.0015701225103280942	0.013263943428752038	up
I1JLZ4	1.5379130951287123	1.5363064249628564	1.774503544997464	0.7561996256882092	0.677619958925484	0.6657819559875685	2.309353928031747	0.00040211260374172007	0.0062255765589160515	up
A0A0R4J3X4	1.8715848968784978	1.938622875273146	1.959099535542281	0.7194092029270941	0.5907334519477591	0.5949662369889875	3.0283346701770895	1.3269752820319449e-05	0.0012684419146753753	up
K7KVC7	1.7225319292273078	1.649916118689245	2.395328229542181	0.7883269612532435	0.8889955473216804	0.8937402409514277	2.243343255049411	0.011298163453261439	0.0426611013185875	up
A0A0R0GIU4	1.7950795367777177	1.824004415883146	1.8143228246375356	0.7745812775676973	0.6821353261444849	0.7501591249604883	2.4620356763660327	3.1283638542656252e-06	0.0007351655057524219	up
A0A0R4J4R5	1.2224484201080799	1.1902025826436233	1.279075570050169	0.5592573464130091	0.4773891185111155	0.45497128556128896	2.4749816577340154	5.728915127816373e-05	0.0024277451812139876	up
K7MFW5	1.6022694723935207	1.61943405660341	1.3836346083029505	0.7459658636746083	0.633984392879332	0.5908770572396923	2.336753760751923	0.0005884235711472144	0.007722351421541338	up
I1JCB1	1.8034240277434366	1.7846231130521923	1.137963860612919	0.6338527403111847	0.7787903011863657	0.7691045022560777	2.166158506715949	0.0192493077046901	0.06016863411925503	up
I1LA46	1.368137508759087	1.3338003136026062	0.8605269802349306	0.7726313036399148	0.34354541731467086	0.31852949104671174	2.4830622275115672	0.032307942735351786	0.08627689253190533	up
K7LE73	1.6983386329927044	1.7539141940769025	1.5192960548638992	0.7992680013488375	0.6028503524562645	0.5908112444973933	2.4945933294222185	0.0005312981578165883	0.007266697026221591	up
A0A0R0J726	2.12684637677808	2.1196048710890354	1.4319875073210215	0.5466599666535934	0.745679961017215	0.6648169877945334	2.9013712239000564	0.006420534791122517	0.030678525757951398	up
P25974	1.3396214185001667	1.3923936319563615	1.4691817994885144	0.590378654353434	0.6095041150871896	0.6299696318566698	2.2959211611639057	3.6114090099026317e-05	0.002104690876947646	up
I1L3Q3	1.4748531235357563	1.5860359179407506	1.0713570513539317	0.7420907219832725	0.469351788680765	0.47778175198190603	2.446238894507606	0.010662088432875493	0.04155930056960143	up
I1J9Y5	1.3733076504069892	1.3723576012499945	1.4234134136591332	0.869151962385828	0.5821098266073319	0.5481042316559862	2.0852003196305784	0.002183379121016062	0.01607987187414963	up
I1NDJ4	1.8773244135573155	1.796014219642668	1.4766841360071794	0.7077262846209272	0.7606492857607865	0.7946658404454264	2.2757085860505013	0.0015250894181739463	0.013103738129285128	up
G10-EPSPS	3.910773460946027	3.9408203778736204	4.383965669638208	0.34890488563008787	0.23654076662683685	0.22752976635822172	15.050343747539596	1.7532732181271796e-05	0.0014620036351157288	up
I1MH73	0.884583247830246	0.8193817166931701	0.8733627730438085	1.8234605186498418	1.5828166500829732	1.7567867604674632	0.4991857108316755	0.0003189018357395329	0.00572473087074092	down
I1K3L8	0.5512217916425352	0.49023765745025694	0.579274161027656	0.8903055274688901	1.3559223128690325	1.3744250168718115	0.44763573698956344	0.014233183069606968	0.04932007806291422	down
I1J9Y8	0.239327496242901	0.3008412458110628	0.6473552547193714	1.016233139408296	1.2209610491994574	1.188277269370185	0.3466746143826674	0.006281767992967902	0.03029546690638438	down
I1JCB6	0.5510256303864388	0.5489831254752283	0.6498824075545323	1.1823297406163185	1.192343283608141	1.2151971988941674	0.4874524856489149	6.0112488345597836e-05	0.002465041835906989	down
I1JQM3	0.34309086467748856	0.34683060872227706	0.5503894282501464	1.0765671631385942	1.0444135514866668	0.9731048460922443	0.40086509481085236	0.0011833933078981664	0.011164495258820293	down
I1K6M2	0.6816098126820637	0.6583290927234668	0.6165404153517491	1.438498341120013	1.2810098959063478	1.3125014678791993	0.48523675882449435	0.0001809249050099144	0.0045347473001007745	down
C6ZS00	0.40325806914182016	0.39344488009230566	0.5464901989575441	1.230510387330285	1.2910267880431847	1.3279357179898883	0.348929109361281	0.00012637585546282362	0.003889066504421417	down
A0A0R0GJK4	0.5414345844575166	0.5537308234363701	0.3034059560343491	1.4009924298168261	1.018533573869529	1.062585269136383	0.40164465014195205	0.00886505700815571	0.03690204889868359	down
C6TH01	0.3352533918580353	0.3236097851649723	0.5647659485627013	1.2238817888942484	1.1738288404757773	1.067529805937635	0.3531152162251244	0.0012013902510964506	0.011231739151941719	down
I1KV21	0.6468547308877877	0.612639816750114	0.6621350550554304	1.6758947169405471	1.554378305492859	1.516735365046751	0.4048085543226491	4.7546349730964236e-05	0.002234678437355319	down
K7LCS7	0.6571640817263719	0.6578623089186281	0.6897090187482161	1.3995251718622952	1.4851915578355426	1.442907635296525	0.4632415478592092	8.747055384825899e-06	0.0011822722923809622	down
P24337	0.3492159144897647	0.35474893920416956	0.36801851443445505	0.6250912830418093	0.7726906348384464	0.7675483032411223	0.49506692220516463	0.001703131179327808	0.014021000313892942	down
A0A0R0ENW6	0.7867905264340487	0.778076023416054	0.8095188835255287	1.7485473314639457	1.809023157379502	1.7903207801274086	0.443985360576068	1.0289996436866853e-06	0.00037999486841858306	down
I1MAE7	0.9359455201580004	0.9079020606458398	0.9962299140944999	2.6389435873079794	2.5724963855049725	2.58018119363446	0.3645040530369205	1.0103683314800052e-06	0.00037999486841858306	down
K7KXQ8	0.36712966053104507	0.3210064438764943	0.44527968982861343	0.7841628646288715	0.8521800406712795	0.8629621406970691	0.4534923802324102	0.00048634329116934767	0.0068325946069171944	down
Q43468	0.5776688185050515	0.5487645206426606	0.6902691121719365	1.2199813233773167	1.3828218767487086	1.0567577310482852	0.49642634334733976	0.004047644482931246	0.023161812565712758	down
Q42785	0.29927619920601745	0.3153369889143775	0.7908029045415772	2.172038485118068	1.5342867360618777	1.4778429288084596	0.27109770593863075	0.010161622596473302	0.040042369530310186	down
A0A0R0GG96	1.069461806823682	1.0451378793036945	0.7637985868132042	1.315045058575335	2.358750482158507	2.397994129781394	0.4740609324657861	0.04442661987115974	0.10895902501607964	down
A0A0R4J598	0.5903174011497848	0.6197887344217567	0.5452525915731298	1.38896174854192	1.2130744143278132	1.2800806777903069	0.4521653518409364	0.00021870761657452888	0.004750917553320648	down
I1JL08	0.6717518490625052	0.6764545366435611	0.7441937125429086	1.4533122514209604	1.3986547518067662	1.3471325769700728	0.4982973273880806	5.3511207733990894e-05	0.0023849391722821807	down
A0A0R0EBB0	0.5030927987542054	0.4910137851598682	0.829840011178819	1.4256844216788973	1.189821024430914	1.1995496956660046	0.47809180400047635	0.00797281548034587	0.034638198347385	down
I1MTE2	0.6938404580561142	0.7026244608111507	0.7901037543530879	1.4422099527386636	1.536294907746737	1.489614239435306	0.4893711703564833	4.9768670326670495e-05	0.0022973573713293434	down
I1L2C2	0.4783342981056566	0.47487310967820334	0.6794827978553009	1.1473656872275675	1.1297936953543708	1.1276773463152447	0.4795208509654395	0.0009623077669860255	0.010068283374697133	down
I1JD52	0.6889727448195879	0.7113962120724155	0.627726766020984	1.2384156517269937	1.4340724067523223	1.471390160854526	0.4894197212289261	0.0007673750158349956	0.00926945988753955	down
I1MFH9	0.5989422499928752	0.5579291190390264	0.6086965743948269	1.8846920948759778	1.6063032484572919	1.6090331048836477	0.346187861764577	0.0002885372075586074	0.005436949468399021	down
A0A0R0I0G8	0.49637876840736156	0.47328659085046265	0.4688068764448326	1.0109424869047965	1.041978867572011	1.1436091476658803	0.4500104831592957	0.00013871579951130116	0.004028992603783298	down
P11828	0.5201487441425061	0.5108913984905322	0.6111220984021641	1.5310203154283981	1.4278557675746273	1.6851826387101456	0.3536049691528053	0.0002505917613076345	0.005060778929533087	down
I1JAY8	0.5672457180293488	0.5873943406540963	0.5470684325617774	1.3447153539696546	1.374679024756786	1.6518524548364315	0.38929590481583737	0.0008303745244217901	0.009554991434585052	down
I1LY74	0.49506355619383813	0.5018948469261957	0.5987082070403136	1.4444649379173162	1.4842486958695977	1.456036023674809	0.3639128193886579	1.2621336215322847e-05	0.0012684419146753753	down
I1L6Z9	0.43273501863996966	0.42073291674199265	0.19385558292064056	1.3380065698714738	1.1579882591854929	1.4103416662567587	0.26810888400398547	0.0009106827760859811	0.010017510536945792	down
C6SYE0	0.5478380606161883	0.5530840877558855	0.49556486993856924	1.9653056587337097	2.3838837489191085	2.2869131884522718	0.24057600002261345	0.00019361665507697324	0.004535213579444992	down
Q43448	0.29650887748298216	0.2784791830779087	0.45537060151642467	0.9577201320978836	0.9345209321519505	0.9397973042375758	0.3638222820503768	0.0004477261691454746	0.006672010304077296	down
I1LFP5	0.48968409486175324	0.48288309238375127	0.6884947048001496	1.1696840334151266	1.1578076715567058	1.193788230638654	0.4717210566667643	0.0008141413372406444	0.009522874917498035	down
C6SYN8	0.5412649326443894	0.4561113066771551	0.47122401863088476	1.8422073142484183	1.99693595809481	2.064770982311768	0.2487502688228403	3.1239352933507076e-05	0.0019065161355001075	down
A0A0R0JI98	0.43998846815108567	0.38090416123016546	0.3101030763520568	1.045425510641701	0.9355553213585166	0.8845459200737307	0.394690332210209	0.0006705767287433182	0.00845580899415355	down
