# Supplementary material for: Evaluation of the Unintended Effects of Herbicide-Resistant Soybean Seeds via TMT Quantitative Proteomics and Flavonoid-Targeted Metabolomics
Source: Int J Mol Sci. 2026 Jan 11;27(2):734. doi: 10.3390/ijms27020734 (PMC12840600; doi:10.3390/ijms27020734)
Supplement: Supplementary file 1 [file ijms-27-00734-s001.zip › Table S6 The DEP list of ZLD2426 vs JD12.xlsx]

## Sheet: Diff.E_vs_F
Accession	ZLD2426_1	ZLD2426_2	ZLD2426_3	JD12_1	JD12_2	JD12_3	FC	pValue	FDR	Sig
I1KJ35	1.220837020935239	1.1194036984303843	1.1464018216746126	0.5842113263097104	0.5259437722158985	0.5331707171984607	2.121698878991917	6.49750853164895e-05	0.003651317294415769	up
A0A0R4J4R5	1.343179697091659	1.2573466941969225	1.3059498374366025	0.5289763685849657	0.4190475948509819	0.43330775294804236	2.8280507733156557	3.844570331699291e-05	0.0028394898021264765	up
K7MFW5	1.1434417090847546	1.0152636157796426	0.9509139518493007	0.40582478476151856	0.40939389720060815	0.40106128294700466	2.556664062904315	0.00036914731184775444	0.007735166072561962	up
C6TBN2	1.0781708742967215	1.0026181372984764	1.0427406102619623	0.5039166708892356	0.3891796533786664	0.3895434769545725	2.4352352226089877	0.00015306999686478043	0.0050268576330947555	up
C6T3V8	1.4641882574603886	1.0668916105627035	1.048976026902683	0.5065518872258202	0.5858584403015241	0.5957385471295177	2.120699156733714	0.010371968468936784	0.0514616861654541	up
P11828	2.0891820771213316	1.960445612383182	1.9969191098094996	0.7036710178330149	0.8136642256831406	0.8019408861446243	2.607083616299879	1.792924683402058e-05	0.00231735515329716	up
C6T0C4	1.1624489077373867	1.1559252060644283	1.119406044628017	0.1808210670595853	0.1862493998767435	0.17358156328656985	6.358581798005111	2.562082227442907e-07	0.0004712706513177382	up
I1JV52	1.4845008481406599	1.0839306265617197	1.2078460145717906	0.6160009929095557	0.56430930681693	0.5298148897068239	2.208187747076884	0.004709334283465514	0.03059792303805011	up
A0A0R4J681	1.5878073941301867	1.712910320371524	1.7898370895111615	0.5879844610732	0.6676346825707036	0.6580031474664378	2.6601669658954368	7.812249391207524e-05	0.004121360138014582	up
P09887	0.40745147353757716	0.28627116754538334	0.26390989376167995	1.0397487995858639	0.9680616793191973	0.9180667370092174	0.3272975809223762	0.00032260686628648273	0.007396335769573444	down
A0A0R4J2M7	0.367673616423587	0.5715868537023546	0.5313425328082141	1.098069798821784	1.045486108887804	1.0932395194217284	0.45433918702656817	0.0008029023303378537	0.011671720446832519	down
K7L505	0.5756600651559077	0.35711850451122146	0.3247647668656106	1.6839239957202639	1.7490112688420374	2.17053872514543	0.22442208866188226	0.0010801407899982281	0.013488714696354685	down
P24337	0.3453642701404709	0.2745933131639847	0.2749990939629657	1.4521416909206626	1.5237948503203895	1.5288685363114471	0.19866712584901886	3.877290082925087e-06	0.0010753425180517599	down
K7MZA6	0.4783403972313605	0.5726172126827164	0.4863408866503443	1.700788900360198	1.565017192331936	1.5822682000963784	0.3170946655770407	2.9742969695817e-05	0.002480179892376998	down
I1LHP6	0.5034318282091363	0.5474286739428762	0.5531138071478279	1.351854991671838	1.2811794671379584	1.2494496159678348	0.41313094359355684	2.4044010050330548e-05	0.0023905294607732487	down
K7LJP9	0.5215984013319025	0.18376529430238545	0.1881240857173727	4.063427252489618	1.7448477812589844	1.7411999054455345	0.11835098315420532	0.04691953075211697	0.13957075603477834	down
I1KQ93	0.5604784508689479	0.5120303453486771	0.5389769487504399	1.2211948019164949	1.1134231389314624	1.0982321912718094	0.4694308469484454	0.00012300887633427397	0.0047459394824492275	down
C6TAT2	0.6164967453116595	0.6599697601443744	0.6168279032829499	1.1941569922321735	1.3221465861449642	1.308973102578721	0.4949431287322956	0.00011721982940412474	0.004703962738056579	down
I1MA91	0.6882670824613459	0.6854561038952701	0.7080532273379617	1.5443701751485164	1.434252185558025	1.4126708122049243	0.474069102590648	4.921436774206272e-05	0.0031029058686154174	down
I1NH02	0.550005759249944	0.5831123228305132	0.6344243850243374	1.29736294546526	1.147988525285141	1.1009940256075628	0.49841237096612007	0.0007589549878797523	0.011382756828806845	down
C6TKC0	0.3789722165183982	0.482018607774214	0.49312544285881504	1.055770512805512	1.0512892850122393	0.9996940979739882	0.4358620967646162	0.0001349185345302854	0.004912174813532222	down
Q42447	0.6602648000709204	0.6236799705793541	0.628845782823575	1.2801712806969834	1.6458398544209374	1.5232901402653425	0.42990807659098823	0.0014404536110918375	0.015711276728575526	down
Q04672	0.21392233324663618	0.337298158030184	0.23502305241644683	2.4796232035323507	2.3009056475854677	2.28647077276233	0.11125563683864731	8.735893447004807e-06	0.001586429112696859	down
I1KIY3	0.14590721516496488	0.5758823210882423	0.5174184063955898	1.7027926524119277	1.4836372233317974	1.3580773775917607	0.27268257559480585	0.002805317826604597	0.02265107049847381	down
