# Supplementary material for: Evaluation of the Unintended Effects of Herbicide-Resistant Soybean Seeds via TMT Quantitative Proteomics and Flavonoid-Targeted Metabolomics
Source: Int J Mol Sci. 2026 Jan 11;27(2):734. doi: 10.3390/ijms27020734 (PMC12840600; doi:10.3390/ijms27020734)
Supplement: Supplementary file 1 [file ijms-27-00734-s001.zip › Table S7 The DEP list of ZLD2426 vs KS1.xlsx]

## Sheet: Diff.E_vs_H
Accession	ZLD2426_1	ZLD2426_2	ZLD2426_3	KS1_1	KS1_2	KS1_3	FC	pValue	FDR	Sig
I1MVB9	1.1863031844564063	1.0811332969614253	1.0667800242501453	0.1696446325699765	0.34319238085064446	0.2812652815149376	4.198724178147035	0.00017986640771966927	0.005109391911597198	up
I1L142	1.744009062526686	1.8340612578713722	1.8396203634977508	0.790800625251203	0.8137249691793486	0.7998613970912803	2.253252368690756	5.909056795177732e-06	0.0015274911815534437	up
I1KMN2	1.228495771705649	1.1437201637327872	1.2310125357323036	0.5871930218000346	0.5917879998380827	0.5751608755599856	2.0541259956940707	2.942293220945518e-05	0.0022546913176104233	up
P11828	2.0891820771213316	1.960445612383182	1.9969191098094996	0.9397054345841332	0.8245671280843221	0.8837233041677497	2.2834426877479825	2.3790932622550995e-05	0.0022546913176104233	up
I1KMN3	2.5687773939861884	1.5863424750549044	1.6134973609843883	0.4611556470444359	0.806474284246248	0.8262834403088264	2.754945504559683	0.023594413012472046	0.08035778344827436	up
A0A0R4J681	1.5878073941301867	1.712910320371524	1.7898370895111615	0.5117526882809316	0.5289046559188121	0.5197616554746104	3.262299936795967	3.749269147309128e-05	0.002550489669945815	up
I1K3L8	0.6035901015379951	0.6448228875540685	0.6259158478509501	1.6820171928390066	1.7642505257375052	1.7816544341843283	0.3585227136469868	4.505885889205581e-06	0.0013367382553727926	down
A0A0R0IIZ3	0.1786722256540706	0.3981418594060432	0.3708133562112782	1.3103179926043433	1.2940712564252574	1.296569034297665	0.2429217060129971	0.00014209800393169124	0.004897644535512292	down
A0A0R4J2M7	0.367673616423587	0.5715868537023546	0.5313425328082141	1.1299362026056143	1.0388226482763736	1.0345845458341465	0.45908378241362613	0.0011565515782491697	0.013170422157595169	down
A0A0R0JS40	0.36913028802739745	0.34278335978672075	0.35901817550474474	1.14614424284942	1.0429244485423237	1.1013896134929893	0.32546585432462377	1.794001828257079e-05	0.0020163020548019783	down
P24337	0.3453642701404709	0.2745933131639847	0.2749990939629657	1.2458643024557368	1.2139517511313933	1.2366346623468714	0.2421124332618859	3.2484161138583214e-06	0.0013367382553727926	down
I1KQ93	0.5604784508689479	0.5120303453486771	0.5389769487504399	1.3216669024549155	1.331220839759282	1.357240454864187	0.4018539223115429	1.4010397282036376e-06	0.0013367382553727926	down
K7LE73	0.7242221560382712	0.6177198626229083	0.5864615619824624	1.7013571263894895	1.6153343455927645	1.5828324550567197	0.3935899914686348	5.460572811409012e-05	0.003068604503802673	down
C6SXT0	0.7325072798393616	0.780486852172881	0.8100010212399175	1.7729617998102583	1.9782893970137416	1.835054508530694	0.41583745605355577	7.40519818389251e-05	0.003653862608123468	down
C6SYN8	0.5332794168297124	0.460349772773268	0.4487705196033602	1.3091993667856248	1.4376864926897168	1.4043007465348043	0.3474668440869447	4.2192818512419306e-05	0.002726710896365098	down
I1KIY3	0.14590721516496488	0.5758823210882423	0.5174184063955898	1.3305730792587518	1.1260243583381209	1.1677614674697279	0.34191093517710697	0.005856214797759968	0.032277857680617306	down
