# Supplementary material for: Evaluation of the Unintended Effects of Herbicide-Resistant Soybean Seeds via TMT Quantitative Proteomics and Flavonoid-Targeted Metabolomics
Source: Int J Mol Sci. 2026 Jan 11;27(2):734. doi: 10.3390/ijms27020734 (PMC12840600; doi:10.3390/ijms27020734)
Supplement: Supplementary file 1 [file ijms-27-00734-s001.zip › Table S8 The DEP list of JD12 vs KS1.xlsx]

## Sheet: Diff.F_vs_H
Accession	JD12_1	JD12_2	JD12_3	KS1_1	KS1_2	KS1_3	FC	pValue	FDR	Sig
P26690	2.088065181585479	1.5793715325138469	1.676456704495763	0.46976792540012774	0.6389602832709728	0.6203410290646102	3.0906185258336696	0.0018641255991315362	0.016295355756877256	up
I1MVB9	0.9955338614941324	1.0150227410849446	1.0039072024124642	0.1696446325699765	0.34319238085064446	0.2812652815149376	3.7960648448146914	0.00013202888062045315	0.0037921628489319043	up
I1N520	1.2387074329983296	1.1571799259725646	1.1403534232919557	0.6005776009192288	0.57886911622189	0.5763670446237871	2.0140181488885798	4.5740088692980775e-05	0.002463294359819902	up
P09887	1.0397487995858639	0.9680616793191973	0.9180667370092174	0.3783683364256211	0.2912893322423214	0.2790484341680675	3.0840712494289027	0.00015214693351960954	0.004099760218583501	up
I1MMH4	0.9982051895332339	1.4132376799737947	1.3877770940378198	0.6360747001705769	0.6367396160817484	0.5985103840511675	2.0302302229691556	0.00887944668691834	0.04266425592134556	up
A0A0R0II89	1.2058477084944481	1.1035434059134488	1.131744979117405	0.6212545341681409	0.5341631284792626	0.48434749565307694	2.0985542204664456	0.0002823843485371582	0.005702840163816828	up
I1MJ34	1.3689387611944217	1.7985256870846684	1.4220781258781787	0.6258096353420449	0.7055759597305674	0.6765936791465429	2.285652363589265	0.0032988772352953713	0.022382146071492217	up
C6T3N0	1.8322734227369504	1.7277926527382044	1.6828858933079947	0.6353732977606772	0.6019853002485682	0.5521807845888071	2.9297773604576585	2.1809369878654934e-05	0.0016718598356776175	up
A0A0R4J3X4	1.1289921650498769	0.9451153799999161	0.9631420612047155	0.40787842651406264	0.4637670142958669	0.44170442151958905	2.312597498481684	0.0006960841134190809	0.00924925036614783	up
K7L505	1.6839239957202639	1.7490112688420374	2.17053872514543	0.39475902989720973	0.2584931633546616	0.24054881431346303	6.2692634515721695	0.0006063600049826497	0.008382035362995453	up
K7MZA6	1.700788900360198	1.565017192331936	1.5822682000963784	0.42989222349509865	0.4780221201438773	0.4215440421595415	3.646653663308608	1.4248484264559606e-05	0.0014349254040659043	up
I1LHP6	1.351854991671838	1.2811794671379584	1.2494496159678348	0.5242100164709337	0.5265520765120254	0.506040051078447	2.49388407485678	1.5087503081912376e-05	0.0014444887209904998	up
C6TAT2	1.1941569922321735	1.3221465861449642	1.308973102578721	0.5732344690614377	0.640421886002718	0.6381131720568022	2.0657412409757137	0.00014162309873959737	0.003986019534673909	up
I1KWQ3	1.7482229629149546	2.092471312079524	1.9321065882171857	0.7422452274912399	0.7164248755138293	0.653721240116933	2.7328273626986994	0.0002892877939544793	0.0057084652471170155	up
Q04672	2.4796232035323507	2.3009056475854677	2.28647077276233	0.5064384677806789	0.5147865705497916	0.5093403539708103	4.617247756565673	7.66762856519563e-06	0.0013213879894020469	up
I1K3L8	0.4072477297109234	0.4624712842431846	0.46551809384145915	1.6820171928390066	1.7642505257375052	1.7816544341843283	0.2554049331225093	3.5730396023163747e-06	0.0010262563746653143	down
A0A0R0IIZ3	0.18770731601760995	0.3025077599806229	0.32828203697504793	1.3103179926043433	1.2940712564252574	1.296569034297665	0.20981949908860742	1.9051021967095143e-05	0.0016718598356776175	down
A0A0R4J4R5	0.5289763685849657	0.4190475948509819	0.43330775294804236	1.3058782470641026	1.1939980443008975	1.2335399979933181	0.3699913455462548	7.943738010465704e-05	0.0031488058371728065	down
K7MFW5	0.40582478476151856	0.40939389720060815	0.40106128294700466	1.0607218800229856	0.9639900158212843	0.9809522794689901	0.40466262827994315	3.735683470475659e-05	0.002320197161754263	down
C6TBN2	0.5039166708892356	0.3891796533786664	0.3895434769545725	1.013625535984065	0.981475027793635	1.0080582842597525	0.4270968890175997	0.0001302344593758852	0.0037921628489319043	down
C6SVJ9	0.9845222877592115	0.5871738046831715	0.49173846943209454	1.2165863588843906	1.590550414722526	1.61315433752211	0.46680965348172215	0.01663906372276457	0.06384333978871695	down
K7LE73	0.6058090894354302	0.3580337579942401	0.34168049904247516	1.7013571263894895	1.6153343455927645	1.5828324550567197	0.26645922459269183	0.00020481343868244137	0.004749761211938472	down
C6T0C4	0.1808210670595853	0.1862493998767435	0.17358156328656985	1.1383188783464997	1.2069070984626251	1.2682184057468542	0.1496223472631581	1.0910287497079551e-05	0.0013430044371405066	down
I1JV52	0.6160009929095557	0.56430930681693	0.5298148897068239	1.1332545312218474	1.1997411274379892	1.1335633857706666	0.49332065818433346	6.225223809607209e-05	0.0028530337423152987	down
C6SYN8	0.5590638711849708	0.5220613265929718	0.5532340200321639	1.3091993667856248	1.4376864926897168	1.4043007465348043	0.3937089254055354	3.1055905194587824e-05	0.0021126188138949876	down
