# Supplementary material for: Evaluation of the Unintended Effects of Herbicide-Resistant Soybean Seeds via TMT Quantitative Proteomics and Flavonoid-Targeted Metabolomics
Source: Int J Mol Sci. 2026 Jan 11;27(2):734. doi: 10.3390/ijms27020734 (PMC12840600; doi:10.3390/ijms27020734)
Supplement: Supplementary file 1 [file ijms-27-00734-s001.zip › Table S9 The DEP list of ZH13 vs KS1.xlsx]

## Sheet: Diff.G_vs_H
Accession	ZH13_1	ZH13_2	ZH13_3	KS1_1	KS1_2	KS1_3	FC	pValue	FDR	Sig
I1MVB9	0.9424864827789453	0.8741633524458181	0.9308947172334046	0.1696446325699765	0.34319238085064446	0.2812652815149376	3.4599378064776043	0.00029124149475260295	0.007309313242092026	up
I1KN68	1.264635933662612	1.2121402235524859	1.2190008808393686	0.6389099877996555	0.586584701073805	0.5635268086080256	2.065809182984797	2.1455873564363635e-05	0.00198083689871	up
I1MMH4	0.869597640800571	1.480744603208848	1.4992529990177836	0.6360747001705769	0.6367396160817484	0.5985103840511675	2.0571498053773736	0.03348058941610488	0.10098870903224166	up
K7L505	1.58793163337026	1.9710451954394659	1.8748136865301839	0.39475902989720973	0.2584931633546616	0.24054881431346303	6.079418650624775	0.0002665808863513469	0.006891115912182317	up
I1MAE7	2.6389435873079794	2.5724963855049725	2.58018119363446	0.515577579523935	0.7210500458076623	0.739149958483062	3.943572004397392	1.3101650593718583e-05	0.0018311259773175078	up
A0A0R0GG96	1.315045058575335	2.358750482158507	2.397994129781394	1.0456519193163598	0.8779688715300613	0.9167030505464118	2.137710349090955	0.03967118106983556	0.11342691928963153	up
Q43453	1.735085741830153	1.6304320216299912	1.675542066241295	0.5852142790822579	0.5516898590878038	0.566218457817028	2.959892518353772	3.993183816506401e-06	0.0010431597849403767	up
C6T1W3	1.6564029730215957	1.4115712255008759	1.428858756007821	0.37020679183289473	0.7385314061148256	0.7196616433921282	2.4594363075611625	0.003436307347443268	0.02375094784262259	up
C6SYE0	1.9653056587337097	2.3838837489191085	2.2869131884522718	0.9367116829664756	1.018092899758506	0.9782445278302782	2.262526928793497	0.0006597802165139869	0.010417973420662512	up
C6T1V2	1.7015995314778458	1.472249085363599	1.4941823862296268	0.7370164967217157	0.7742043377002171	0.7807961352138163	2.036647662260948	0.0004393429700744713	0.008736165981865449	up
A0A0R0JI98	1.045425510641701	0.9355553213585166	0.8845459200737307	0.21817527500150033	0.37373423556566066	0.2834437125583519	3.2735662317462824	0.0005341899875127186	0.009393749100138623	up
Q04672	1.2947443453714598	1.692931556653973	1.8328989401940272	0.5064384677806789	0.5147865705497916	0.5093403539708103	3.1495386387715762	0.0024401671885838435	0.020017987185953334	up
C6SYA1	0.5455196151078707	0.46224297021100685	0.4562656926811771	1.6863250288473692	1.6420810121427853	1.6224924255553848	0.295709614707888	4.5996116427092695e-06	0.0010431597849403767	down
A0A0R4J4R5	0.5592573464130091	0.4773891185111155	0.45497128556128896	1.3058782470641026	1.1939980443008975	1.2335399979933181	0.39953159114270265	8.10244571819454e-05	0.003378197126053691	down
K7LE73	0.7992680013488375	0.6028503524562645	0.5908112444973933	1.7013571263894895	1.6153343455927645	1.5828324550567197	0.4067598460544557	0.00022109618611792188	0.006145523022740087	down
C6SXT0	0.7911369433058042	0.8376907387815441	0.7734612044737065	1.7729617998102583	1.9782893970137416	1.835054508530694	0.4300317621820028	7.62225782098997e-05	0.0033395824520778086	down
I1M5K0	0.31299389155302837	0.9305799463998449	0.622172124604103	1.5556125229432527	1.3965251903460079	1.386595649626788	0.4300208854740533	0.011511335015100503	0.04876270211204631	down
I1JKR6	0.6063950997080405	0.6116661651676734	0.5548110589276579	2.1048854509493196	1.7153368944467864	1.7659974029726135	0.3173653031320659	0.0005045290540999287	0.00918456059752335	down
I1JUQ4	0.3169504306489012	0.3141652078663043	0.33401099515618465	1.3777005797321862	1.3040757548351511	1.2878938903206296	0.2431251411314974	3.817882638162693e-06	0.0010431597849403767	down
A0A0R0JF58	0.34462709350976944	0.5001519870152138	0.4977256498024795	1.6694822298729393	1.5970551019806087	1.5552619667802055	0.27842401709002257	4.601407686923778e-05	0.002832056873975706	down
